# Supplementary material for: The Impact of Hydromorphological Alterations on Mayfly Assemblages of a Mid-Sized Lowland River in South-Eastern Europe
Source: Insects. 2022 May 6;13(5):436. doi: 10.3390/insects13050436 (PMC9146438; doi:10.3390/insects13050436)
Supplement: Supplementary file 1 [file insects-13-00436-s001.zip]

Archive with 1 entries (1 files):
- insects-1704881-SI.pdf
